# Supplementary material for: Controlling the Carbon-Bio Interface via Glycan Functional Adlayers for Applications in Microbial Fuel Cell Bioanodes
Source: Molecules. 2021 Aug 6;26(16):4755. doi: 10.3390/molecules26164755 (PMC8400688; doi:10.3390/molecules26164755)
Supplement: Supplementary file 1 [file molecules-26-04755-s001.zip]

Archive with 1 entries (1 files):
- molecules-1311160-supplementary.pdf
